# Supplementary material for: A Novel Strategy for Creating an Antibacterial Surface Using a Highly Efficient Electrospray-Based Method for Silica Deposition
Source: Int J Mol Sci. 2022 Jan 3;23(1):513. doi: 10.3390/ijms23010513 (PMC8745460; doi:10.3390/ijms23010513)
Supplement: Supplementary file 1 [file ijms-23-00513-s001.zip]

Archive with 3 entries (3 files):
- ijms-1523668 supplementary.pdf
- Video S1.mp4
- Video S2.mp4
